# Supplementary material for: A Fine-Scale Hotspot at the Edge: Epigean Arthropods from the Atacama Coast (Paposo-Taltal, Antofagasta Region, Chile)
Source: Insects. 2021 Oct 8;12(10):916. doi: 10.3390/insects12100916 (PMC8540830; doi:10.3390/insects12100916)
Supplement: Supplementary file 1 [file insects-12-00916-s001.zip]

Archive with 1 entries (1 files):
- insects-1357057-supplementary.pdf
